# Supplementary material for: Gap-com: general model selection criterion for sparse undirected gene networks with nontrivial community structure
Source: G3 (Bethesda). 2021 Dec 21;12(2):jkab437. doi: 10.1093/g3journal/jkab437 (PMC9210289; doi:10.1093/g3journal/jkab437)
Supplement: jkab437_Supplementary_File_S1 [file jkab437_supplementary_file_s1.zip]

Archive with 33 entries (29 files):
- CodeCollection/CompareCommunityMethods/
- CodeCollection/CompareCommunityMethods/CommunitySimulationFun.R
- CodeCollection/CompareCommunityMethods/results_summary_community.R
- CodeCollection/Figure1And2.R
- CodeCollection/Figure3.R
- CodeCollection/Orphan_nodes/
- CodeCollection/Orphan_nodes/results_summary_orphan.R
- CodeCollection/Orphan_nodes/Simulation_fun_orphan_nodes.R
- CodeCollection/Rfunctions/
- CodeCollection/Rfunctions/BQSparsity.R
- CodeCollection/Rfunctions/FUN_MI.R
- CodeCollection/Rfunctions/FUN_MIC.R
- CodeCollection/Rfunctions/gap_com.R
- CodeCollection/Rfunctions/gap_com_BigQuic_parallel.R
- CodeCollection/Rfunctions/gap_com_BQ.R
- CodeCollection/Rfunctions/gap_com_fun.R
- CodeCollection/Rfunctions/gap_com_parallel.R
- CodeCollection/Rfunctions/gap_com_parallel_BQ.r
- CodeCollection/Rfunctions/generate_orphan_nodes.R
- CodeCollection/Rfunctions/ModifyBigQUIC.R
- CodeCollection/Rfunctions/SpSeFallPreMCC.txt
- CodeCollection/Rfunctions/SpSeFallPreMCCVector.txt
- CodeCollection/SAureus/
- CodeCollection/SAureus/README.txt
- CodeCollection/SAureus/ResultsSummary.R
- CodeCollection/SAureus/SaureusCommunityNetwork.R
- CodeCollection/SAureus/SAureusgraph.R
- CodeCollection/SAureus/SaureusTFsFinding.R
- CodeCollection/SAureus/SAV0996NeighborsGap_com.txt
- CodeCollection/SimulationChangeSampleSizeResults.R
- CodeCollection/SimulationFun.R
- CodeCollection/SimulationFunSampleSize.R
- CodeCollection/SimulationResults.R
