# Supplementary material for: Gap-com: general model selection criterion for sparse undirected gene networks with nontrivial community structure
Source: G3 (Bethesda). 2021 Dec 21;12(2):jkab437. doi: 10.1093/g3journal/jkab437 (PMC9210289; doi:10.1093/g3journal/jkab437)
Supplement: jkab437_Supplementary_File_S1 [file jkab437_supplementary_file_s1.zip › CodeCollection/Figure1And2.R]

# 30.03.2021

library(huge)
library(igraph)
library(ggplot2)
library(grid)
library(gridExtra)

source("Rfunctions/gap_com.R")

# Generate a graphical model (clusterish or star structure)

p = 500

n = 1000

g = 100 # True nmb of clusters/hubs

###########################

# Initialize seed number:

#seed = Sys.time()

#seed = as.integer(seed)

#seed = seed %% 100000

seed = 31258

set.seed(seed)

###########################

L = huge.generator(d=p, n=n, graph = "hub", g=g)

Y = L$data

###########################

# Compute the graph solution path:

nlambda = 50

HugeSolPath = huge(Y, method="ct", nlambda=nlambda)

# Find the optimal number of clusters and the optimal tuning/threshold parameter value
# using strategy 1 ("permute_sample")

GapLambdaPermute = gap_com(HugeSolPath, verbose = F, Plot = F, B = 50, method = "permute_sample")

###########################

# Plot illustrative example 1:

GapData = data.frame(k = GapLambdaPermute$k, threshold = HugeSolPath$lambda, Expk = GapLambdaPermute$Expk, Gapcom = GapLambdaPermute$GapStatistic)
                       
Fig1 = ggplot(GapData, aes(x = threshold, y=k)) + 
  geom_line(aes(y = k), colour = "blue", linetype="solid") + 
  geom_point(aes(y = k), colour = "blue") +
  geom_line(aes(y = Expk), colour = "red", linetype="dashed") +
  geom_point(aes(y = Expk), colour = "red") +
  xlab(expression(lambda)) +
  ylab("Estimated k and expected k") +
  theme(axis.text.x = element_text(size=7), axis.text.y = element_text(size=7),
        axis.title.y = element_text(size=8), axis.title.x = element_text(size=10))


Fig1 = Fig1 + labs(tag = "(a)") + geom_vline(xintercept = GapLambdaPermute$opt.lambda, linetype="dashed")

Fig2 = ggplot(GapData, aes(x = k, y=Gapcom)) + 
  geom_line(aes(y = Gapcom)) + 
  geom_point() +
  ylab(expression("Gap" (k (lambda)))) + 
  xlab(expression("k" (lambda))) +
  theme(axis.text.x = element_text(size=7), axis.text.y = element_text(size=7),
        axis.title.y = element_text(size=8), axis.title.x = element_text(size=10))

Fig2 = Fig2 + labs(tag = "(b)") + geom_vline(xintercept = g, linetype="dashed")

GapLambdaPermute$k[GapLambdaPermute$opt.index]

g

grid.arrange(arrangeGrob(Fig1 + theme(legend.position="none"),
                         Fig2 + theme(legend.position="none"),
                         ncol = 2), nrow=1)


# Save the plot:

P = arrangeGrob(Fig1, Fig2, nrow=1)

ggsave("Figure1.png", P, width=4.75, height = 2, dpi=600, units = "in")

########################################################################

# Find the optimal number of clusters and the optimal tuning/threshold parameter value
# using strategy 2 ("er_sample")

GapLambdaER = gap_com(HugeSolPath, verbose = F, Plot = F, B = 50, method = "er_sample")

###########################

# Plot illustrative example 2:

GapData = data.frame(k = GapLambdaER$k, threshold = HugeSolPath$lambda, Expk = GapLambdaER$Expk, Gapcom = GapLambdaER$GapStatistic)

Fig1 = ggplot(GapData, aes(x = threshold, y=k)) + 
  geom_line(aes(y = k), colour = "blue", linetype="solid") + 
  geom_point(aes(y = k), colour = "blue") +
  geom_line(aes(y = Expk), colour = "red", linetype="dashed") +
  geom_point(aes(y = Expk), colour = "red") +
  xlab(expression(lambda)) +
  ylab("Estimated k and expected k") +
  theme(axis.text.x = element_text(size=7), axis.text.y = element_text(size=7),
        axis.title.y = element_text(size=8), axis.title.x = element_text(size=10))


Fig1 = Fig1 + labs(tag = "(a)") + geom_vline(xintercept = GapLambdaER$opt.lambda, linetype="dashed")

Fig2 = ggplot(GapData, aes(x = k, y=Gapcom)) + 
  geom_line(aes(y = Gapcom)) + 
  geom_point() +
  ylab(expression("Gap" (k (lambda)))) + 
  xlab(expression("k" (lambda))) +
  theme(axis.text.x = element_text(size=7), axis.text.y = element_text(size=7),
        axis.title.y = element_text(size=8), axis.title.x = element_text(size=10))

Fig2 = Fig2 + labs(tag = "(b)") + geom_vline(xintercept = g, linetype="dashed")

GapLambdaER$k[GapLambdaER$opt.index]

g

grid.arrange(arrangeGrob(Fig1 + theme(legend.position="none"),
                         Fig2 + theme(legend.position="none"),
                         ncol = 2), nrow=1)


# Save the plot:

P = arrangeGrob(Fig1, Fig2, nrow=1)

ggsave("Figure2.png", P, width=4.75, height = 2, dpi=600, units = "in")
