# Supplementary material for: Gap-com: general model selection criterion for sparse undirected gene networks with nontrivial community structure
Source: G3 (Bethesda). 2021 Dec 21;12(2):jkab437. doi: 10.1093/g3journal/jkab437 (PMC9210289; doi:10.1093/g3journal/jkab437)
Supplement: jkab437_Supplementary_File_S1 [file jkab437_supplementary_file_s1.zip › CodeCollection/Orphan_nodes/results_summary_orphan.R]

# 9.9.2021

# Summarize the results when there are orphan nodes in the ground truth network,

library(ggplot2)
library(reshape2)

Model = "scale-free" # hub, cluster, random or scale-free

Metric = "Classification" # ARI, NMI, lambda, modularity, nmb_of_clusters or Classification

path_to_file = paste0("Results/", Metric ,"_ct_", Model, "_n=200p=500_Class.res.txt")

Data = read.table(path_to_file)

Data$Method[Data$Method == "Gap-com-permute"] = "gap-com (permute)"

Data$Method[Data$Method == "Gap-com-ER"] = "gap-com (ER)"

if(Metric == "Classification"){
  
  Data = reshape2::melt(Data)
 
  colnames(Data) = c("Method", "Metric", "Value")
  
  Pre <- Data %>% 
    dplyr::filter(Metric == "Pre") %>% 
    dplyr::group_by(Method) %>% 
    dplyr::summarize(`Precision mean` = mean(Value))
  
  MCC <- Data %>% 
    dplyr::filter(Metric == "MCC") %>% 
    dplyr::group_by(Method) %>% 
    dplyr::summarize(`MCC mean` = mean(Value))
   
}

Pre

MCC

if(Metric == "Classification"){
  
  P = ggplot(Data, aes(x = Method, y=Value, fill=Metric)) +
    geom_boxplot() +
    theme(legend.position="bottom", axis.text=element_text(size = 7),
          axis.title=element_text(size = 10, face = "bold"))
  
}else{
  
  P = ggplot(data = Data, aes(x = Method, y = !!sym(Metric))) +
    geom_boxplot() + 
    theme(legend.position = "bottom", axis.text = element_text(size = 8),
          axis.title=element_text(size = 10, face = "bold")) +
    xlab("Method")
  
}

P

BBName = paste("Boxplots/ct_", Model, "_", Metric, ".png", sep="")

ggsave(BBName, P, width = 5, height = 4, dpi=600, units = "in")
