# Supplementary material for: Gap-com: general model selection criterion for sparse undirected gene networks with nontrivial community structure
Source: G3 (Bethesda). 2021 Dec 21;12(2):jkab437. doi: 10.1093/g3journal/jkab437 (PMC9210289; doi:10.1093/g3journal/jkab437)
Supplement: jkab437_Supplementary_File_S1 [file jkab437_supplementary_file_s1.zip › CodeCollection/Rfunctions/BQSparsity.R]

BQSparsity = function(BQSolPath){
  
  nlambda = length(BQSolPath$lambda)
  
  sparsity = numeric()
  
  for(i in 1:nlambda){
    
    Theta = as.matrix(BQSolPath$precision_matrices[[i]])
    
    sparsity[i] = (sum(Theta != 0) - ncol(Theta))/((ncol(Theta)^2 - ncol(Theta)))
    
  }
  
  return(sparsity)
  
}
