# Supplementary material for: Gap-com: general model selection criterion for sparse undirected gene networks with nontrivial community structure
Source: G3 (Bethesda). 2021 Dec 21;12(2):jkab437. doi: 10.1093/g3journal/jkab437 (PMC9210289; doi:10.1093/g3journal/jkab437)
Supplement: jkab437_Supplementary_File_S1 [file jkab437_supplementary_file_s1.zip › CodeCollection/Rfunctions/FUN_MIC.R]

FUN_MIC = function(data, nlambda){
  
  M = minerva::mine(data, n.cores  = parallel::detectCores() - 1)$MIC # Setting alpha close to one increases the processing time drastically
  
  diag(M) = 0
  
  p = ncol(M)
  
  M.rank = order(M, decreasing = TRUE)
  
  lambda.min.ratio = 0.05
  
  density.max = lambda.min.ratio*p*(p - 1)/2
  
  density.min = 1
  
  density.all = ceiling(seq(density.min, density.max, length = nlambda))*2
  
  lambda = M[M.rank[density.all]]
  
  path = list()
  
  A = Matrix::Matrix(0, p, p, sparse = T)
  
  for(i in 1:nlambda){
  
    A2 = A
   
    A2[M > lambda[i]] = 1
   
    path[[i]] = A2
   
  }
  
  return(list(lambda = lambda, data = data, path = path))
  
}
