# Supplementary material for: Gap-com: general model selection criterion for sparse undirected gene networks with nontrivial community structure
Source: G3 (Bethesda). 2021 Dec 21;12(2):jkab437. doi: 10.1093/g3journal/jkab437 (PMC9210289; doi:10.1093/g3journal/jkab437)
Supplement: jkab437_Supplementary_File_S1 [file jkab437_supplementary_file_s1.zip › CodeCollection/Rfunctions/SpSeFallPreMCCVector.txt]

Diagnostic = function(ThetaEst,Theta){

	# H_0: theta_ij = 0
	# H_1: theta_ij != 0

	TN = ifelse(Theta == 0 & ThetaEst == 0, 1, 0); TN = sum(TN) # True Negative
	
	FP = ifelse(Theta == 0 & ThetaEst != 0, 1, 0); FP = sum(FP) # False Positive
	
	TP = ifelse(Theta != 0 & ThetaEst != 0, 1, 0); TP = sum(TP) # True Positive
	
	FN = ifelse(Theta != 0 & ThetaEst == 0, 1, 0); FN = sum(FN) # False Negatives

	Specificity = TN/(TN + FP) # aka True Negative rate
	
	Sensitivity = TP/(TP + FN) # aka True Positive rate
	
	Fallout = FP/(TN + FP) # aka False Positive rate
	
	Precision = TP/(TP + FP) # aka Positive predictive value
	
	MCC = (TP*TN - FP*FN)/sqrt((TP+FP)*(TP+FN)*(TN+FP)*(TN+FN))
	
	lista = list("Sp" = Specificity, "Sen" = Sensitivity, "Fall" = Fallout, "Pre" = Precision ,"MCC" = MCC)
	
	return(lista)
	
}
