# Supplementary material for: Gap-com: general model selection criterion for sparse undirected gene networks with nontrivial community structure
Source: G3 (Bethesda). 2021 Dec 21;12(2):jkab437. doi: 10.1093/g3journal/jkab437 (PMC9210289; doi:10.1093/g3journal/jkab437)
Supplement: jkab437_Supplementary_File_S1 [file jkab437_supplementary_file_s1.zip › CodeCollection/SAureus/ResultsSummary.R]

# 8.5.2018

# Summary of the results

A=read.table("LargestClusterDiagnostics.txt")
B=read.table("LargestClusterTrueMembersPresent.txt")
C=read.table("NmbOfHubsFoundOutOf5.txt")
D=read.table("HubHighestDegreeNeighborsDiagnostics.txt")

# How well is the largest cluster identified:
100*A

# The largest cluster (percentage of true positives):
B

# Nmb of correctly identified hub nodes. Zero if not correctly identified:
boxplot(C)

# How well is the neighborhood of the hub node with the highest degree identified:
100*D
