# Supplementary material for: Gap-com: general model selection criterion for sparse undirected gene networks with nontrivial community structure
Source: G3 (Bethesda). 2021 Dec 21;12(2):jkab437. doi: 10.1093/g3journal/jkab437 (PMC9210289; doi:10.1093/g3journal/jkab437)
Supplement: jkab437_Supplementary_File_S1 [file jkab437_supplementary_file_s1.zip › CodeCollection/SAureus/SaureusTFsFinding.R]

# 06.07.2021

# Check how different model selection criteria find TFs in SAureus network
# and are there similarities between pathogen module in the gene regulatory
# network and co-expression network. 

library(huge)
library(GMRPS)
library(ggplot2)
library(Matrix)
library(minerva)
library(stringr)
library(energy)
library(infotheo)
library(parallel)
library(doParallel)

source("../Rfunctions/SpSeFallPreMCCVector.txt")
source("../Rfunctions/SpSeFallPreMCC.txt")
source("../Rfunctions/gap_com_fun.R")
source("../Rfunctions/gap_com_parallel.R")
source("../Rfunctions/FUN_MI.R")
source("../Rfunctions/FUN_MIC.R")

##########################################################

# Initialize seed number:

#seed = Sys.time()

#seed = as.integer(seed)

#seed = seed %% 100000

seed = 9809

set.seed(seed)

##########################################################

Data = read.table("net2_expression_data.tsv",header = T)

GeneNames = read.table("net2_gene_ids.tsv", skip = 1, header = F)

TranscriptionFactors = read.table("net2_transcription_factors.tsv",header = F)

colnames(GeneNames) = c("ID", "Names")
colnames(Data) = GeneNames[, 2]

Data[1:3, 1:5]
GeneNames[1:5, ]

# Transcription factors are in order:

TranscriptionFactors =  GeneNames$Names[1:99]

dim(Data)

##########################################################

# From DREAM5 web page:

# "The expression data has been uniformly normalized for each compendium so 
#  that values are comparable across experiments."

Y = as.matrix(Data)

# However, many methods in the Marbach et al (2012) standardized gene profiles
# to zero mean and unit variance. The Pearson correlation works best when the 
# data is close to normal,

Y = huge.npn(Data)

# The correlation metric do not need assumption about the normality.

p = ncol(Y)
n = nrow(Y)

hist(Y[, sample(1:p, 1)], probability = T)

# What nodes are identified as hubs and how they match transcription factors?

# According to Marbach et al (2012) these are pathogens form a module of their own:

PathogenCluster = c("SAV2357","SAV0814","SAV2503","SAV2553","SAV0825","SAV1049","SAV0717",
                    "SAV0715","SAV0718","SAV0708","SAV0716","SAV0849","SAV0435","SAV1431",
                    "SAV0714","SAV0423","SAV0429","SAV2221","SAV1105","SAV0220","SAV1159",
                    "SAV0229","SAV2001","SAV2222","SAV0424" ,"SAV0426","SAV0749")

# These are Transcription factors in the pathogen cluster:

PathogenClusterTranscriptions = intersect(PathogenCluster, TranscriptionFactors)

# SAV2357 = tcaR

# SAV2503 = fibronectin-binding protein

# SAV0423 = Exotoxin 6

# SAV0423 = Exotoxin 7

# SAV0426 = Exotoxin 11

# SAV0429 = Exotoxin 14

#####################################################

# How we find:

# 1) Transciption factors. Are they identified as hubs?

# 2) Pathogen cluster

#####################################################

# Use simple correlation thresholding:

nlambda = 50

HugeSolPath = huge(Y, nlambda = nlambda, method = "ct", lambda.min.ratio = 0.3)

#####################################################

# gap-com:

#Gap = gap_com(HugeSolPath, B = 100, verbose = T, Plot = T)

# Use the parallel version of gap-com,

registerDoParallel(cores = detectCores(all.tests = TRUE))

Gap <- gap_com_parallel(HugeSolPath, Plot = T, B = 100, method = "er_sample")

Gap$ValidGap

GapIndex = Gap$opt.index

AGap_com = as.matrix(HugeSolPath$path[[GapIndex]])

colnames(AGap_com) = GeneNames$Names

Gapcom_Graph = graph.adjacency(AGap_com, mode="undirected")

DegreeGap_com = colSums(AGap_com)

# 1) Are transcription factors identified as hubs?

# Examine, say, 100 hub nodes:

NmbSelected = 100

HubsGap_com = order(DegreeGap_com, decreasing = T)[1:NmbSelected]

HubsGap_com = GeneNames$Names[HubsGap_com]

length(intersect(HubsGap_com, TranscriptionFactors))

intersect(HubsGap_com, TranscriptionFactors)

as.character(HubsGap_com[1:10])

# 2) How many clusters are there?

threshold_clusters_gap_com = walktrap.community(Gapcom_Graph)

length(unique(membership(threshold_clusters_gap_com)))

#########

coords = layout_with_fr(Gapcom_Graph, grid="nogrid")

ESizes = rep(2, p)

V(Gapcom_Graph)$size = ESizes

NetColors = rep("white", p)

PathogenClusterInd = rep(NA, 27)

for(i in 1:27){
  
  PathogenClusterInd[i] = which(PathogenCluster[i] == GeneNames$Names) 
  
}

TranscriptionInd = 1:99

NetColors[PathogenClusterInd] = "lightgreen"
NetColors[TranscriptionInd] = "red"

plot(threshold_clusters_gap_com, Gapcom_Graph, mark.border = NA, mark.col = NA,
     layout = coords, vertex.label = NA,
     edge.arrow.size = .2, edge.color = "black",
     main = "S.aureus network (gap-com)", col = NetColors)

#####################################################

# StARS

HugeSelectStARS = huge.select(HugeSolPath, criterion="stars", rep.num = 100, stars.thresh = 0.3)

AStARS = as.matrix(HugeSelectStARS$refit)

HugeSelectStARS$opt.index

StARSGraph = graph.adjacency(AStARS, mode="undirected")

DegreeStARS = colSums(AStARS)

# 1) Are transcription factors identified as hubs?

# Examine, say, 100 hub nodes:

HubsStARS = order(DegreeStARS, decreasing = T)[1:2]

HubsStARS = GeneNames$Names[HubsStARS]

length(intersect(HubsStARS, TranscriptionFactors))

intersect(HubsStARS, TranscriptionFactors)


# 2) How many clusters are there?

ClustersStARS = walktrap.community(StARSGraph)

length(table(membership(ClustersStARS)))

#########

coords = layout_with_fr(StARSGraph, grid="nogrid")

V(StARSGraph)$size=ESizes

plot(ClustersStARS, StARSGraph, mark.border=NA, mark.col = NA,layout=coords, vertex.label=NA,
     edge.arrow.size=.2, edge.color = "black",main="S.aureus network (StARS)",col=NetColors)

#########################################################
#########################################################

# PC

d = lambdaSelection(HugeSolPath, criterion = "PC")

PCOptLambda = d$opt.lambda

PCIndex = which(HugeSolPath$lambda == PCOptLambda)

APC = as.matrix(HugeSolPath$path[[PCIndex]])

PCGraph = graph.adjacency(APC, mode="undirected")

DegreePC = colSums(APC)

# 1) Are transcription factors identified as hubs?

# Examine, say, 100 hub nodes:

HubsPC = order(DegreePC, decreasing = T)[1:NmbSelected]

HubsPC = GeneNames$Names[HubsPC]

length(intersect(HubsPC, TranscriptionFactors))

intersect(HubsPC, TranscriptionFactors)


# 2) How many clusters are there?

ClustersPC = walktrap.community(PCGraph)

length(table(membership(ClustersPC)))


#########

coords = layout_with_fr(PCGraph, grid="nogrid")

V(PCGraph)$size=ESizes

plot(ClustersPC, PCGraph, mark.border=NA, mark.col = NA,layout=coords, vertex.label=NA,
     edge.arrow.size=.2, edge.color = "black", main="S.aureus network (PC)", col=NetColors)


#####################################################

# AGNES

d = lambdaSelection(HugeSolPath, criterion = "AG")

AGNESOptLambda = d$opt.lambda

AGNESIndex = which(HugeSolPath$lambda == AGNESOptLambda)

AAGNES = as.matrix(HugeSolPath$path[[AGNESIndex]])

AGNESGraph = graph.adjacency(AAGNES, mode="undirected")

DegreeAGNES = colSums(AAGNES)

# 1) Are transcription factors identified as hubs?

# Examine, say, 100 hub nodes:

HubsAGNES = order(DegreeAGNES, decreasing = T)[1:NmbSelected]

HubsAGNES = GeneNames$Names[HubsAGNES]

length(intersect(HubsAGNES, TranscriptionFactors))

intersect(HubsAGNES, TranscriptionFactors)


# 2) How many clusters are there?

ClustersAGNES = walktrap.community(AGNESGraph)

length(table(membership(ClustersAGNES)))


#########

coords = layout_with_fr(AGNESGraph, grid="nogrid")

V(AGNESGraph)$size=ESizes

plot(ClustersAGNES, AGNESGraph, mark.border=NA, mark.col = NA,layout=coords, vertex.label=NA,
     edge.arrow.size=.2, edge.color = "black",main="S.aureus network (AGNES)",col=NetColors)

save.image("Saureus.RData")

#######################################
#######################################

load("Saureus.RData")

# First, compute the transitivity of each selected graph,

igraph::transitivity(Gapcom_Graph)

igraph::transitivity(StARSGraph) # there is just one edge in the graph:

summary(DegreeStARS)

igraph::transitivity(PCGraph)

igraph::transitivity(AGNESGraph)

# How many clusters there are in the network selected with gap-com?

length(table(membership(threshold_clusters_gap_com)))

# and how many contain more than one node?

sum(table(membership(threshold_clusters_gap_com)) > 1)

# How many hub genes are also transcription factors:

intersect(HubsGap_com, TranscriptionFactors)

#intersect(HubsStARS, TranscriptionFactors)

intersect(HubsPC, TranscriptionFactors)

intersect(HubsAGNES, TranscriptionFactors)

# A better look at the pathogen genes:

# 2) How is the cluster enrichted for pathogenic genes identified?

table(threshold_clusters_gap_com$membership[PathogenClusterInd])

table(ClustersStARS$membership[PathogenClusterInd])

table(ClustersPC$membership[PathogenClusterInd])

table(ClustersAGNES$membership[PathogenClusterInd])

# How many isolated nodes there is in different graphs?

sum(DegreeGap_com == 0)

sum(DegreeStARS == 0)

sum(DegreeAGNES == 0)

sum(DegreePC == 0)

# or

sum(igraph::degree(Gapcom_Graph) == 0)

sum(igraph::degree(StARSGraph) == 0)

sum(igraph::degree(AGNESGraph) == 0)

sum(igraph::degree(PCGraph) == 0)

########################################

# Examine the pathogen community:

AGap_comPathogen = AGap_com[PathogenClusterInd, PathogenClusterInd]

Gapcom_GraphPathogen = graph.adjacency(AGap_comPathogen, mode="undirected")

ClustersGap_comPathogen = walktrap.community(Gapcom_GraphPathogen)

coordsGap_com = layout_with_fr(Gapcom_GraphPathogen, grid="nogrid",niter=10000)

table(threshold_clusters_gap_com$membership[PathogenClusterInd])

PathogenColsGap_com = rainbow(
  max(threshold_clusters_gap_com$membership[PathogenClusterInd]))[threshold_clusters_gap_com$membership[PathogenClusterInd]]

PathogenShapes = rep("circle", 27)

PathogenShapes[c(1, 4)] = "square" # Transcription factor nodes are squares

Gap_comPathodenDergree = colSums(AGap_comPathogen)
Gap_comPathodenNodeSize = 200*(Gap_comPathodenDergree/sum(Gap_comPathodenDergree))

V(Gapcom_GraphPathogen)$label.cex = 0.7
V(Gapcom_GraphPathogen)$size = Gap_comPathodenNodeSize

pdf("Gap_comPathogenGraph.pdf", onefile=T, paper='A4r')

plot(ClustersGap_comPathogen, Gapcom_GraphPathogen, mark.border=NA, mark.col = NA, layout=coordsGap_com, 
     vertex.label=PathogenCluster, edge.arrow.size=.2, edge.color = "gray",
     main="S.aureus pathogen network (Gap_com)", col=PathogenColsGap_com, vertex.shape=PathogenShapes)

dev.off()

########################################


AStARSPathogen = AStARS[PathogenClusterInd, PathogenClusterInd]

StARSGraphPathogen = graph.adjacency(AStARSPathogen,mode="undirected")

ClustersStARSPathogen = walktrap.community(StARSGraphPathogen)

coordsStARS = layout_with_fr(StARSGraphPathogen, grid="nogrid",niter=10000)

table(ClustersStARS$membership[PathogenClusterInd])
PathogenColsStARS = rainbow(
  max(ClustersStARS$membership[PathogenClusterInd]))[ClustersStARS$membership[PathogenClusterInd]]

pdf("StARSPathogenGraph.pdf", onefile=T, paper='A4r')

plot(ClustersStARSPathogen, StARSGraphPathogen, mark.border=NA, mark.col = NA,layout=coordsStARS, 
     vertex.label=PathogenCluster, edge.arrow.size=.2, edge.color = "gray",
     main="S.aureus pathogen network (StARS)",col=PathogenColsStARS, vertex.shape=PathogenShapes)

dev.off()

########################################

APCPathogen = APC[PathogenClusterInd, PathogenClusterInd]

PCGraphPathogen = graph.adjacency(APCPathogen,mode="undirected")

ClustersPCPathogen = walktrap.community(PCGraphPathogen)

coordsGGM = layout_with_fr(PCGraphPathogen, grid="nogrid",niter=10000)

table(ClustersPC$membership[PathogenClusterInd])
PathogenColsGGM = rainbow(
  max(ClustersPC$membership[PathogenClusterInd]))[ClustersPC$membership[PathogenClusterInd]]

pdf("PCPathogenGraph.pdf", onefile=T, paper='A4r')

plot(ClustersPCPathogen, PCGraphPathogen, mark.border=NA, mark.col = NA, layout=coordsGGM, 
     vertex.label=PathogenCluster, edge.arrow.size=.2, edge.color = "gray",
     main="S.auresu pathogen network (PC)", col=PathogenColsGGM, vertex.shape=PathogenShapes)

dev.off()

########################################

AAGNESPathogen = AAGNES[PathogenClusterInd, PathogenClusterInd]

AGNESGraphPathogen = graph.adjacency(AAGNESPathogen, mode="undirected")

ClustersAGNESPathogen = walktrap.community(AGNESGraphPathogen)

coordsT = layout_with_fr(AGNESGraphPathogen, grid="nogrid", niter=10000)

table(ClustersAGNES$membership[PathogenClusterInd])
PathogenColsT = rainbow(
  max(ClustersAGNES$membership[PathogenClusterInd]))[ClustersAGNES$membership[PathogenClusterInd]]

AGNESPathodenDergree = colSums(AAGNESPathogen)
AGNESPathodenNodeSize = 200*(AGNESPathodenDergree/sum(AGNESPathodenDergree))

V(AGNESGraphPathogen)$label.cex = 0.7
V(AGNESGraphPathogen)$size = AGNESPathodenNodeSize

pdf("AGNESPathogenGraph.pdf", onefile=T, paper='A4r')

plot(ClustersAGNESPathogen, AGNESGraphPathogen, mark.border=NA, mark.col = NA, layout=coordsT, 
     vertex.label=PathogenCluster, edge.arrow.size=.2, edge.color = "gray",
     main="S.aureus pathogen network (AGNES)", col=PathogenColsT, vertex.shape=PathogenShapes)

dev.off()

########################################

# Plot the gap-com statistic as a function of the tuning parameter:

Expk = Gap$Expk

k = Gap$k

Gap_lambda = Expk - k

SE = Gap$GapSE

lambda = HugeSolPath$lambda

GapPlotData = data.frame(x=lambda, y=Gap_lambda, SE=SE, lambda=lambda)

method = "ER_sample"

OptGapLambda = Gap$opt.lambda

Gp = ggplot(GapPlotData, aes(x = lambda, y = y)) + 
  geom_line(aes(y = y)) + 
  geom_point() +
  geom_errorbar(aes(x = x, ymin = y - SE, ymax = y + SE), width = (max(lambda) - min(lambda))/20) +
  xlab(expression(lambda)) + 
  ylab(expression("Gap" (lambda) %+-% "SE")) +
  #ggtitle(method) +
  theme(plot.title = element_text(hjust = 0.5)) +
  geom_vline(xintercept = OptGapLambda, linetype="dashed")

print(Gp)

ggsave("Figure4.png", width = 3, height = 2.5, dpi = 600)


########################################

# Compute the sparsity of the selected graphs,

nmb = p*(p-1)/2

round(100*sum(AGap_com[upper.tri(AGap_com)])/nmb, 3)

round(100*sum(AStARS[upper.tri(AStARS)])/nmb, 3)

round(100*sum(APC[upper.tri(APC)])/nmb, 3)

round(100*sum(AAGNES[upper.tri(AAGNES)])/nmb, 3)

########################################

# Let's look at the hubs once more:

as.character(HubsGap_com[1:10])

as.character(HubsStARS[1:2])

as.character(HubsPC[1:10])

as.character(HubsAGNES[1:10])

intersect(HubsGap_com[1:10], HubsStARS[1:2])

intersect(HubsGap_com[1:10], HubsPC[1:10])

intersect(HubsGap_com[1:10], HubsAGNES[1:10])

intersect(HubsPC[1:10], HubsAGNES[1:10])

# Hub node degrees:

sort(DegreeGap_com, decreasing = T)[1:10]

sort(DegreeStARS, decreasing = T)[1:10]

sort(DegreePC, decreasing = T)[1:10]

sort(DegreeAGNES, decreasing = T)[1:10]

########################################

# Examine the neighborhood of the hub gene with the highest degree:

names(which.max(DegreeGap_com))

top_hub = names(which.max(DegreeGap_com))

which(GeneNames$Names == top_hub)

TopHubNeighboursGap_com = which(AGap_com[ , which(GeneNames$Names == top_hub)] != 0)

TopHubDataP = data.frame(ID = GeneNames$ID[TopHubNeighboursGap_com],
                          Name = GeneNames$Names[TopHubNeighboursGap_com])

write.table(TopHubDataP, paste0(top_hub, "NeighborsGap_com.txt", sep = ""), row.names = F, quote=F)

##

membership(threshold_clusters_gap_com)[which(GeneNames$Names == top_hub)] # In which cluster the top hub belongs to

TopCluster = which(membership(threshold_clusters_gap_com) == membership(threshold_clusters_gap_com)[which(GeneNames$Names == top_hub)])

TopAdjacency = AGap_com[TopCluster, TopCluster]

TopGraph = graph.adjacency(TopAdjacency, mode="undirected")

TopWTC = walktrap.community(TopGraph)

coords = layout_with_fr(TopGraph, grid="nogrid", niter=10000)

# This is also the largest cluster:

plot(TopWTC, TopGraph, mark.border=NA, mark.col = NA,layout=coords, 
     vertex.label=NA, edge.arrow.size=.2, edge.color = "black",
     main="Cluster of the highest hub node (gap-com)", col="white")

#################

# Compare the pathogen communities of gap-com and PC with each other:

Diagnostic(APCPathogen, AGap_comPathogen)

Diagnostic(AGap_comPathogen, AAGNESPathogen)

colnames(AGap_comPathogen) = GeneNames$Names[PathogenClusterInd]

colnames(APCPathogen) = GeneNames$Names[PathogenClusterInd]

colnames(AAGNESPathogen) = GeneNames$Names[PathogenClusterInd]

# Examine the neighborhood of SAV2357 (tcaR, transcription regulator) and
# SAV2553 (tetracycline repressor)
# Note that all nodes in co-expression network selected with StARS are isolated.

colnames(AGap_comPathogen)[which(AGap_comPathogen[ ,"SAV2357"] != 0)]

colnames(APCPathogen)[which(APCPathogen[ ,"SAV2357"] != 0)]

colnames(AAGNESPathogen)[which(AAGNESPathogen[ ,"SAV2357"] != 0)]

tcaRNeighbors = c("SAV0718", "SAV0849", "SAV0715", "SAV0708", "SAV0716", "SAV2001",
                  "SAV0714", "SAV0717", "SAV0814", "SAV0220", "SAV0435", "SAV1105",
                  "SAV0229", "SAV0749", "SAV1159")

length(intersect(tcaRNeighbors, colnames(AGap_comPathogen)[which(AGap_comPathogen[ ,"SAV2357"] != 0)]))

length(intersect(tcaRNeighbors, colnames(AAGNESPathogen)[which(AAGNESPathogen[ ,"SAV2357"] != 0)]))

##

teReNeighbors = c("SAV0825", "SAV1049", "SAV0715", "SAV0718", "SAV0716", "SAV1431", "SAV0714", "SAV2221", "SAV2222")

colnames(AGap_comPathogen)[which(AGap_comPathogen[ ,"SAV2553"] != 0)]

colnames(AAGNESPathogen)[which(AAGNESPathogen[ ,"SAV2553"] != 0)]

length(intersect(teReNeighbors, colnames(AGap_comPathogen)[which(AGap_comPathogen[ ,"SAV2553"] != 0)]))

length(intersect(teReNeighbors, colnames(AAGNESPathogen)[which(AAGNESPathogen[ ,"SAV2553"] != 0)]))
