# Supplementary material for: Gap-com: general model selection criterion for sparse undirected gene networks with nontrivial community structure
Source: G3 (Bethesda). 2021 Dec 21;12(2):jkab437. doi: 10.1093/g3journal/jkab437 (PMC9210289; doi:10.1093/g3journal/jkab437)
Supplement: jkab437_Supplementary_File_S1 [file jkab437_supplementary_file_s1.zip › CodeCollection/SAureus/SAV0996NeighborsGap_com.txt]

ID Name
G4 SAV0535
G6 SAV2354
G15 SAV0697
G20 SAV0264
G22 SAV0476
G23 SAV0672
G34 SAV0542
G42 SAV1277
G46 SAV0543
G47 SAV1686
G48 SAV2363
G49 SAV0333
G50 SAV0686
G55 SAV2224
G57 SAV1217
G69 SAV0244
G79 SAV2375
G82 SAV2381
G83 SAV1210
G91 SAV2046
G92 SAV1309
G96 SAV2628
G97 SAV1228
G98 SAV2553
G100 SAV2639
G102 SACOL0035
G103 SACOL1574
G104 SAV1021
G105 SAV1847
G107 SAV1557
G111 SAV2041
G112 SAV2193
G113 SA1796
G114 SAV1684
G118 SAV1843
G119 SAV1760
G124 SAV1585
G126 SAV2324
G129 SAV0661
G132 SAV1479
G134 SAV2073
G135 SAV0059
G137 SAV2109
G138 SAV0465
G139 SACOL1472
G141 SAV1114
G151 SAV2051
G152 SAV0654
G153 SAV1417
G154 SAV0850
G157 SACOL1345
G158 SAV0499
G159 SAV1558
G163 SAV0991
G166 SAV2074
G170 SAV1293
G171 SAV1830
G172 SAV0580
G176 SAV1642
G177 SAV0403
G179 SAV1685
G180 SACOL1576
G184 SAV2068
G191 SAV2176
G193 SAV0792
G198 SAV1716
G199 SAV0983
G204 SAV0949
G210 SAV2107
G212 SAV0746
G216 SAV0729
G220 SAV0366
G222 SAV2345
G224 SAV0952
G227 SAV1230
G230 SAV0935
G231 SAV0507
G236 SAV1191
G237 SAV2232
G238 SAV2227
G239 SAV1281
G241 SA0193
G242 SAV0673
G243 SACOL0024
G250 SAV2242
G251 SAV1899
G262 SAV0200
G265 SAV0941
G267 SACOL2492
G272 SAV0521
G274 SACOL2025
G275 SAV1009
G276 SAV1527
G279 SAV1611
G280 SAV1387
G281 SAV1986
G286 SAV2246
G290 SAV1356
G291 SAV1667
G296 SAV0469
G299 SAV0537
G305 SAV2473
G307 SAV2221
G308 SAV1049
G312 SAV1502
G313 SA1576
G314 SAV0602
G316 SAV0739
G324 SACOL1043
G326 SAV1634
G332 SACOL0332
G337 SAV1696
G347 SAV0456
G352 SAV1962
G354 SAV0953
G355 SAV0061
G361 SAV1137
G364 SAV1300
G367 SAV0932
G370 SAV2515
G371 SAV2714
G378 SAV0508
G379 SAV1523
G381 SAV1950
G387 SAV1762
G393 SAV2081
G403 SAV2025
G404 SAV1522
G406 SAV2387
G408 SAV1124
G412 SAV1109
G413 SAV2111
G418 SAV2551
G419 SAV1275
G420 SAV0170
G423 SAV0896
G426 SAV0556
G429 SAV0936
G432 SAV1626
G438 SAV1056
G443 SAV2680
G446 SACOL1586
G449 SAV1085
G451 SAV0795
G452 SAV2307
G453 SAV1061
G456 SAV0903
G459 SAV0645
G460 SAV1504
G462 SAV2490
G463 SAV2299
G467 SACOL1585
G472 SAV2625
G475 SAV1969
G477 SAV0738
G478 SAV1595
G482 SAV0361
G483 SAV1377
G485 SAV1856
G490 SAV1474
G491 SAV1889
G499 SAV2516
G503 SAV1258
G506 SAV0747
G510 SAV1845
G514 SAV2167
G517 SAV0660
G518 SAV1126
G520 SAV0541
G529 SAV2545
G531 SAV1280
G534 SAV2225
G537 SACOL0367
G538 SAV1321
G542 SAV0702
G544 SAV0262
G547 SAV1005
G550 SAV0557
G551 SAV2550
G554 SAV2150
G555 SACOL0319
G556 SAV1138
G558 SAV2052
G570 SAV0006
G572 SAV1727
G576 SAV2282
G578 SAV0318
G581 SAV1282
G582 SAV2491
G583 SAV1959
G585 SAV0189
G587 SAV0306
G589 SAV0255
G591 SAV1332
G594 SAV1241
G595 SAV0911
G599 SAV2274
G601 SAV0001
G603 SAV1855
G608 SAV0663
G609 SAV0477
G617 SAV1669
G618 SAV1024
G622 SAV0567
G624 SAV0598
G626 SACOL1042
G627 SAV1315
G631 SAV0789
G644 SAV0511
G648 SAV0881
G651 SAV0892
G652 SAV1981
G653 SAV1016
G655 SAV1789
G659 SAV2306
G663 SAV1678
G668 SAV1333
G673 SAV0924
G675 SAV0501
G677 SAV1250
G678 SAV1968
G680 SAV1384
G681 SAV2259
G682 SAV1000
G683 SAV1618
G689 SAV0933
G691 SAV1613
G692 SAV2429
G693 SAV0561
G696 SAV0638
G698 SAV1677
G703 SAV0407
G706 SAV1836
G707 SACOL2204
G714 SAV1957
G716 SAV0965
G734 SAV1123
G735 SAV0677
G736 SAV1193
G739 SAV0715
G742 SAV2457
G743 SAV1391
G750 SAV1674
G754 SAV0830
G758 SAV1098
G760 SAV0474
G762 SAV1999
G763 SAV0610
G769 SAV2679
G771 SAV1430
G772 SAV0790
G781 SAV1278
G788 SAV1719
G790 SAV1197
G793 SACOL2023
G794 SACOL1575
G796 SAV1360
G800 SACOL1983
G802 SAV1297
G809 SAV1638
G816 SAV1831
G817 SAV0516
G823 SAV0544
G824 SAV2163
G833 SAV0801
G834 SAV1274
G835 SAV1700
G838 SAV0945
G839 SAV0040
G841 SAV1878
G843 SAV2664
G844 SAV2514
G846 SAV2339
G849 SAV0290
G851 SAV2127
G852 SAV1547
G853 SAV0577
G860 SAV1960
G863 SAV0071
G866 SACOL0890
G867 SAV0246
G869 SAV1213
G871 SAV1628
G873 SAV1221
G875 SAV0431
G876 SAV2440
G880 SAV2071
G881 SAV2385
G885 SAV1673
G888 SACOL1577
G891 SAV2173
G893 SAV0549
G894 SAV1347
G897 SAV2260
G899 SAV0546
G907 SAV1298
G909 SAV0402
G911 SAV1215
G913 SAV2347
G914 SAV1751
G919 SAV0174
G921 SAV0133
G925 SAV1010
G927 SAV1614
G933 SAV2350
G935 SACOL0728
G936 SACOL2497
G939 SAV1612
G941 SAV2021
G948 SAV1428
G949 SAV0888
G950 SAV2168
G951 SAV2304
G952 SAV2314
G957 SAV1620
G961 SACOL0346
G963 SAV2082
G967 SAV1019
G969 SAV1670
G970 SAV2675
G976 SACOL1910
G977 SAV0636
G978 SACOL0384
G982 SAV1267
G986 SAV0496
G987 SAV2430
G993 SAV2226
G994 SAV2228
G996 SA0423
G1001 SAV0365
G1005 SAV1420
G1006 SAV0505
G1008 SAV0992
G1013 SAV2605
G1016 SAV0276
G1025 SAV0572
G1028 SAV1122
G1029 SAV0517
G1032 SACOL0853
G1037 SAV0907
G1039 SAV0597
G1046 SAV0346
G1062 SAV2500
G1063 SAV0860
G1066 SAV1128
G1072 SAV1454
G1075 SAV0566
G1083 SACOL0377
G1084 SAV2439
G1085 SAV0020
G1091 SAV0852
G1096 SAV1848
G1101 SAV1251
G1105 SAV1239
G1107 SAV1993
G1108 SAV0587
G1111 SAV0559
G1112 SAV2689
G1113 SAV1400
G1116 SACOL0652
G1117 SAV1639
G1120 SAV0292
G1122 SAV2409
G1123 SAV1748
G1124 SAV2040
G1125 SAV2177
G1127 SAV2674
G1128 SAV1714
G1131 SAV2255
G1132 SAV1462
G1135 SACOL1584
G1136 SAV0728
G1140 SACOL2203
G1143 SAV1763
G1146 SAV1715
G1149 SACOL2486
G1151 SAV2614
G1157 SAV2063
G1158 SAV2488
G1159 SAV1116
G1162 SAV1877
G1167 SAV2546
G1169 SA1783
G1172 SAV0931
G1174 SAV2217
G1175 SACOL0412
G1177 SAV1586
G1186 SAV1226
G1189 SAV0025
G1191 SAV2496
G1192 SAV1301
G1196 SAV2117
G1201 SAV2626
G1204 SAV1635
G1206 SAV1961
G1207 SACOL0380
G1208 SAV1596
G1209 SAV1269
G1221 SAV0545
G1223 SAV0548
G1231 SAV2031
G1232 SACOL1533
G1233 SAV0140
G1234 SAV2222
G1235 SAV2713
G1236 SACOL0885
G1237 SAV2335
G1239 SAV1622
G1241 SAV1963
G1242 SAV0963
G1243 SAV1967
G1244 SAV2050
G1253 SAV1060
G1260 SAV1708
G1266 SAV0389
G1270 SAV0063
G1281 SAV2519
G1285 SAV1908
G1287 SAV0321
G1292 SAV0360
G1295 SAV0851
G1297 SAV1953
G1301 SAV2072
G1306 SAV0750
G1307 SAV1577
G1310 SAV0266
G1312 SAV1601
G1322 SAV2142
G1329 SAV2138
G1330 SAV1510
G1331 SAV2700
G1332 SAV1341
G1334 SAV1832
G1335 SAV1491
G1343 SAV0349
G1344 SAV1192
G1345 SAV2544
G1348 SACOL2429
G1350 SAV2089
G1352 SAV0646
G1354 SAV1243
G1355 SAV1646
G1357 SAV0334
G1359 SAV1598
G1362 SAV2487
G1366 SAV1922
G1367 SAV0743
G1369 SAV1240
G1371 SAV1637
G1377 SAV0347
G1388 SAV1775
G1393 SAV0441
G1394 SAV0558
G1400 SAV2577
G1407 SAV1871
G1414 SAV2223
G1418 SAV0440
G1427 SAV0260
G1432 SACOL1707
G1434 SAV2316
G1435 SAV0024
G1438 SAV0104
G1440 SAV1429
G1441 SAV1302
G1442 SAV0808
G1443 SAV0617
G1445 SAV0058
G1446 SAV2229
G1447 SAV0172
G1448 SAV1894
G1449 SAV1288
G1453 SAV1196
G1458 SAV1594
G1459 SAV0142
G1463 SAV1310
G1466 SAV0390
G1467 SAV0582
G1469 SAV0727
G1471 SA1802
G1490 SACOL1824
G1492 SAV2250
G1496 SACOL0645
G1499 SAV2245
G1500 SAV2599
G1503 SAV1879
G1506 SAV1516
G1509 SAV0950
G1517 SACOL0889
G1519 SAV0261
G1520 SAV0929
G1521 SAV1012
G1523 SAV0959
G1525 SACOL0644
G1527 SACOL1156
G1528 SAV0016
G1529 SAV1023
G1531 SAV0460
G1535 SAV1392
G1538 SAV1092
G1540 SACOL2024
G1541 SAV0701
G1542 SAV2032
G1548 SAV1501
G1551 SAV0074
G1553 SAV2655
G1556 SAV2020
G1561 SACOL1340
G1564 SACOL2499
G1565 SAV0642
G1572 SAV0553
G1577 SAV0664
G1581 SAV1209
G1585 SAV2538
G1587 SAV2693
G1589 SAV0951
G1590 SAV1036
G1591 SAV1261
G1592 SAV2104
G1597 SAV1220
G1598 SAV1543
G1601 SAV1965
G1602 SAV2301
G1604 SAV1680
G1612 SAV2410
G1613 SACOL1578
G1618 SAV2444
G1619 SAV1343
G1620 SACOL0642
G1621 SAV1958
G1626 SAV1955
G1628 SACOL0386
G1632 SAV2384
G1634 SAV1500
G1637 SAV2124
G1641 SAV1130
G1646 SAV1779
G1649 SAV1206
G1651 SACOL0888
G1652 SAV0085
G1653 SAV1828
G1654 SAV0731
G1655 SAV2231
G1657 SAV1181
G1660 SAV1755
G1662 SAV0512
G1663 SAV2276
G1664 SAV1749
G1666 SAV0363
G1681 SAV2619
G1684 SAV1294
G1685 SAV1888
G1692 SAV2120
G1697 SAV2067
G1700 SAV0034
G1702 SAV0470
G1710 SAV2069
G1712 SAV0253
G1713 SAV2688
G1719 SAV0303
G1721 SACOL0646
G1725 SACOL1581
G1727 SAV1028
G1739 SAV0669
G1741 SAV1409
G1745 SAV1904
G1747 SAV2483
G1751 SAV1112
G1754 SACOL2172
G1756 SAV0052
G1758 SAV1125
G1759 SAV1035
G1760 SACOL1582
G1764 SAV0717
G1767 SAV0377
G1768 SAV0400
G1772 SAV1037
G1773 SAV1912
G1777 SAV0984
G1778 SAV1260
G1779 SACOL0650
G1780 SAV2333
G1781 SAV1431
G1787 SAV1975
G1793 SAV1679
G1797 SAV0534
G1802 SAV0718
G1803 SAV0076
G1813 SACOL0366
G1815 SAV1466
G1829 SAV1171
G1830 SAV2118
G1833 SAV2037
G1837 SAV1647
G1838 SAV0964
G1844 SAV0177
G1845 SAV2484
G1848 SAV0015
G1850 SAV0186
G1851 SAV0258
G1852 SACOL2372
G1854 SAV2238
G1856 SAV0751
G1859 SAV1892
G1860 SAV2114
G1866 SAV1440
G1870 SAV0348
G1872 SACOL2543
G1874 SAV2141
G1877 SAV0595
G1880 SAV2254
G1883 SAV1835
G1896 SAV1636
G1897 SAV1668
G1898 SAV2277
G1899 SAV0993
G1900 SAV1225
G1902 SAV0662
G1906 SAV1529
G1908 SAV1354
G1912 SAV1273
G1915 SAV1834
G1917 SAV1044
G1919 SAV1264
G1925 SAV1726
G1926 SAV1244
G1927 SAV0581
G1930 SA1806
G1931 SAV0504
G1932 SAV0606
G1939 SAV1992
G1940 SAV2698
G1941 SAV1389
G1944 SACOL2247
G1949 SAV0412
G1955 SAV2673
G1956 SAV2194
G1958 SAV0256
G1959 SAV1073
G1961 SAV1470
G1966 SAV1913
G1969 SAV0551
G1970 SAV1867
G1973 SA0062
G1975 SAV1084
G1976 SAV1219
G1981 SAV0978
G1985 SAV1753
G1990 SAV0146
G1993 SAV1876
G1995 SACOL0025
G1998 SAV0478
G2000 SAV2338
G2004 SAV0688
G2006 SAV1099
G2007 SAV1966
G2008 SAV1478
G2009 SAV2219
G2010 SAV1776
G2016 SACOL1579
G2018 SAV1591
G2020 SAV0554
G2023 SAV1057
G2032 SAV1541
G2039 SACOL1861
G2041 SAV1177
G2044 SAV2126
G2047 SACOL1859
G2052 SAV2262
G2055 SAV0777
G2058 SAV2239
G2061 SAV0509
G2067 SAV1663
G2073 SAV2313
G2076 SAV2589
G2079 SACOL0040
G2081 SAV0756
G2082 SAV1101
G2084 SAV2641
G2087 SAV2637
G2091 SAV1676
G2094 SAV0491
G2097 SAV0013
G2102 SAV1139
G2103 SACOL2496
G2108 SACOL0388
G2110 SAV1292
G2111 SAV2569
G2112 SAV2471
G2115 SAV0787
G2119 SAV1161
G2123 SAV0807
G2124 SAV0994
G2125 SACOL1583
G2130 SAV2070
G2132 SAV1127
G2138 SAV2353
G2140 SAV2678
G2142 SAV1954
G2144 SAV2303
G2145 SAV0490
G2146 SAV1266
G2147 SAV0457
G2149 SAV2116
G2153 SAV1257
G2155 SAV2162
G2158 SAV1018
G2160 SAV1256
G2170 SAV2208
G2173 SAV1386
G2178 SACOL1170
G2183 SAV1906
G2184 SAV1544
G2186 SAV0737
G2191 SACOL0378
G2193 SAV1631
G2199 SAV2236
G2203 SAV0824
G2208 SAV0245
G2210 SAV1597
G2213 SAV1790
G2215 SAV1919
G2218 SAV2170
G2222 SACOL0382
G2230 SAV1728
G2231 SAV1823
G2232 SAV1701
G2239 SAV1259
G2243 SAV1593
G2246 SAV1463
G2248 SACOL1580
G2251 SACOL2454
G2252 SAV2643
G2253 SAV2426
G2254 SAV1675
G2259 SAV0819
G2262 SAV0528
G2263 SAV0568
G2269 SAV2105
G2271 SAV2627
G2272 SAV1964
G2276 SAV1983
G2278 SAV2022
G2280 SAV1918
G2281 SAV0696
G2282 SAV1030
G2283 SAV2108
G2286 SAV2249
G2287 SACOL0471
G2290 SAV0111
G2293 SAV2083
G2295 SAV2662
G2297 SAV2346
G2300 SAV2629
G2304 SAV1435
G2305 SACOL0365
G2312 SAV1683
G2321 SAV1008
G2322 SAV1052
G2323 SAV0002
G2330 SAV1029
G2331 SACOL1573
G2335 SAV1461
G2336 SACOL1953
G2340 SAV1233
G2342 SAV1633
G2343 SAV2048
G2356 SACOL0389
G2362 SAV1632
G2364 SACOL0647
G2367 SAV0772
G2370 SAV0588
G2373 SAV1671
G2378 SAV0930
G2379 SAV1576
G2380 SAV1229
G2381 SAV0254
G2382 SAV1711
G2385 SAV2243
G2389 SAV2248
G2390 SAV0054
G2391 SAV1859
G2395 SAV0609
G2398 SAV2244
G2401 SAV1232
G2402 SAV0257
G2404 SAV0607
G2406 SAV0859
G2407 SAV0563
G2409 SAV2275
G2412 SAV2110
G2416 SAV1140
G2419 SAV0495
G2420 SAV0995
G2426 SAV0475
G2427 SAV1946
G2430 SAV0265
G2435 SAV1718
G2439 SAV2106
G2441 SAV2284
G2442 SAV0999
G2445 SAV0075
G2449 SAV0655
G2459 SAV2567
G2460 SAV1534
G2461 SAV1184
G2463 SAV2504
G2466 SAV1464
G2467 SAV2156
G2468 SACOL0039
G2469 SAV2598
G2470 SAV1833
G2477 SAV1850
G2491 SAV1989
G2496 SAV1982
G2501 SAV1308
G2502 SAV0014
G2513 SAV0539
G2516 SAV0131
G2520 SAV1100
G2522 SAV1492
G2530 SAV2237
G2534 SAV1117
G2537 SAV0540
G2539 SAV0732
G2543 SAV0047
G2547 SAV2281
G2549 SAV0084
G2552 SAV0147
G2556 SAV2192
G2558 SAV0716
G2560 SAV2521
G2562 SAV0928
G2564 SAV1355
G2569 SAV1641
G2570 SAV2234
G2571 SAV1189
G2574 SACOL0850
G2575 SACOL0174
G2576 SAV0977
G2578 SAV1774
G2580 SACOL1556
G2582 SAV2147
G2595 SAV0683
G2597 SAV2403
G2600 SAV1985
G2601 SAV1041
G2604 SACOL1331
G2606 SAV0631
G2608 SAV1956
G2609 SAV1348
G2610 SAV0367
G2611 SAV1951
G2616 SAV1279
G2625 SAV0637
G2631 SAV1345
G2632 SAV0060
G2633 SAV0989
G2635 SAV1121
G2639 SAV0538
G2642 SAV1295
G2643 SAV2642
G2644 SAV1433
G2647 SAV0482
G2648 SAV2143
G2649 SAV1599
G2650 SAV2482
G2651 SAV1827
G2653 SAV1307
G2656 SAV1054
G2659 SAV0391
G2660 SAV1521
G2661 SAV1729
G2662 SAV0937
G2677 SAV2326
G2680 SACOL0087
G2688 SAV1526
G2702 SAV2038
G2708 SAV2456
G2715 SAV1880
G2717 SAV2405
G2718 SAV2352
G2720 SAV0778
G2724 SAV0388
G2727 SAV0889
G2728 SAV0119
G2729 SAV0868
G2730 SAV1484
G2732 SA1803
G2733 SACOL2640
G2737 SAV0779
G2740 SAV1926
G2745 SAV0972
G2748 SAV0547
G2750 SAV2355
G2753 SAV0934
G2758 SAV0906
G2759 SAV2062
G2761 SACOL0892
G2762 SAV1600
G2765 SAV2287
G2766 SAV0141
G2768 SACOL2202
G2781 SACOL0643
G2782 SAV1304
G2784 SAV2351
G2789 SAV1976
G2792 SAV1640
G2793 SAV1609
G2796 SACOL0483
G2798 SAV1538
G2800 SAV2434
G2803 SAV2413
G2804 SAV1900
G2807 SAV0432
G2810 SAV2358
